# Supplementary material for: Significance of the gut tract in the therapeutic mechanisms of polydopamine for acute cerebral infarction: neuro-immune interaction through the gut-brain axis
Source: Front Cell Infect Microbiol. 2025 Mar 4;14:1413018. doi: 10.3389/fcimb.2024.1413018 (PMC11913817; doi:10.3389/fcimb.2024.1413018)
Supplement: Supplementary file 3 [file Table1.xlsx]

## Sheet: Sheet1
	ctrl	ctrl	ctrl	ctrl	ctrl	ACI	ACI	ACI	ACI	ACI	ACI+PDA	ACI+PDA	ACI+PDA	ACI+PDA	ACI+PDA
OTU1	24.6	67.0447	44.5604	56.1549	35.8245	44.6048	74.6986	63.2341	71.6664	59.3875	67.0447	61.8369	61.4655	59.2182	27.9567
OTU2	30.9583	6.19189	19.485	18.5091	18.4404	0.278986	0.331435	0.90018	0.27515	1.96281	6.19189	7.68687	12.368	14.5922	11.8718
OTU3	2.02155	5.44646	5.18978	4.26811	2.79119	10.2522	3.01911	7.94783	5.36033	5.58815	5.44646	4.76036	5.25233	1.99149	10.3712
OTU4	0.84867	1.1983	0.55884	0.339072	1.2502	6.0652	3.64388	5.04634	0.647112	4.62961	1.1983	1.16335	1.2073	0.252736	5.9203
OTU5	1.26442	0.595143	2.70265	0.298873	2.27884	1.25434	0.929542	4.60343	0.602952	1.03411	0.595143	0.586449	0.436724	0.180526	11.178
OTU7	4.70487	0.913754	0.343315	0.160797	4.79704	0.153772	0.0914303	0.908383	0.540109	0.465348	0.913754	0.999064	0.82104	0.133019	0.477443
OTU16	1.45132	0.577108	2.09422	2.02569	1.62803	1.98366	0.560011	1.02526	0.652207	2.17162	0.577108	0.773654	1.04425	1.60763	0.859398
OTU13	0.907791	1.31653	0.911692	1.08188	1.00688	1.36418	1.40193	1.50919	1.40123	1.25684	1.31653	1.14997	1.36452	1.23328	1.19653
OTU6	0.0972633	0.0581116	0.0534045	1.50135	0.0672575	0.336101	0.23429	0.512631	0.438202	1.99662	0.0581116	0.0611282	0.0504658	2.24232	0.263081
OTU12	1.77553	1.23437	0.137326	0.16604	1.92673	1.42129	0.712395	0.3896	1.61014	0.0954559	1.23437	1.27032	1.06366	0.161523	0.200721
OTU9	0.770478	0.152292	0.133511	0.517347	1.02469	2.2231	1.5486	0.812008	0.31931	0.0656259	0.152292	0.137538	0.180512	0.378154	3.3421
OTU11	0.0762849	0.39075	0.0896433	0.11885	0.0692356	0.217477	0.04762	0.0779199	0.12059	0.101422	0.39075	0.542513	0.131988	0.254637	0.0954886
OTU14	1.11567	0.336646	3.6563	1.81945	1.19085	0.412987	0.340959	0.082021	0.263261	1.84946	0.336646	0.397333	0.50854	1.50692	0.691806
OTU8	0.127777	0.47892	2.33454	0.936817	0.187925	0.10105	0.763824	0.0123031	0.743924	2.33071	0.47892	0.676231	0.392081	1.83376	0.0448212
OTU10	0.0800992	0.0721385	0.0457753	0.0384515	0.061323	0.151575	0.0400008	0.0943241	0.059446	0.0815352	0.0721385	0.118436	0.0446429	0.0893129	0.153951
OTU20	2.30571	0.585123	0.188823	0.0349559	1.69528	0.059312	0.287625	0.0410105	0.232688	0.0258526	0.585123	0.548244	0.834627	0.0437063	0.0584624
OTU25	0.299418	0.370712	0.0667557	0.599493	0.265074	0.158165	0.222861	0.178396	0.767702	0.0377846	0.370712	0.431718	0.374612	0.590985	0.383903
OTU19	0.186898	0.328631	0.211711	0.213231	0.209685	1.39273	0.350483	0.524934	0.533315	0.0517053	0.328631	0.412615	0.434783	0.161523	0.450161
OTU26	0.282254	0.226435	0.0343315	0.0436948	0.385741	1.48939	0.28191	0.617208	0.563887	0.02983	0.226435	0.292269	0.238742	0.0380055	2.97769
OTU43	0.0762849	0.0841616	0.112531	0.138076	0.0553885	0.0746892	0.04762	0.125082	0.0543506	0.389778	0.0841616	0.0916923	0.0640528	0.285041	0.0818474
OTU15	0.116335	0.226435	0.0553118	0.28489	0.191882	0.388823	0.830492	0.143537	0.560491	0.0616486	0.226435	0.257885	0.258152	0.20523	0.183182
OTU66	1.00696	0.250481	0.14877	0.125841	0.900063	0.709547	0.118097	0.260417	0.27515	0.109377	0.250481	0.276987	0.382376	0.247036	0.654779
OTU45	0.249833	0.565085	0.217433	0.120598	0.231445	0.500857	0.150479	0.106627	0.382153	0.186934	0.565085	0.660949	0.265916	0.159623	0.627497
OTU47	0.965004	0.310596	0.0228877	0.0699117	0.599383	0.432758	0.0800015	0.0758694	0.254768	0.123297	0.310596	0.412615	0.411491	0.0874126	0.539803
OTU32	0.890626	0.246473	0.0553118	0.0489382	0.797199	1.11375	0.0552391	0.23376	0.219101	0.107388	0.246473	0.267436	0.0756988	0.0475068	0.771704
OTU17	0.0648422	0.0841616	0.301354	0.0279647	0.0811046	0.49207	0.42096	0.180446	0.0543506	0.00795466	0.0841616	0.139449	0.0679348	0.0285041	0.738575
OTU442	0.0266997	0.0380731	0.534045	0.15031	0.00989081	0.050525	0.0933351	0.0594652	0.0475568	0.980412	0.0380731	0.0993333	0.0446429	0.338249	0.038975
OTU18	1.91666	0.0320616	0.543582	0.173032	2.35401	0.0307544	0.00761919	0.104577	0.0271753	0.0377846	0.0320616	0.0515769	0.0427019	0.119717	0.440417
OTU24	0.0247926	0.00400769	3.0822	0.0157301	0.0138471	0.0131804	0.019048	0.00615157	0.0118892	4.10659	0.00400769	0.00573077	0.011646	0.0494071	0.00974374
OTU21	0.0400496	0.066127	1.14057	0.412479	0.0553885	0.0351478	0.0933351	0.0164042	0.0747321	1.38411	0.066127	0.0802308	0.0446429	1.16487	0.0331287
OTU23	1.89759	0.0500962	0.00762922	0.188762	1.70913	0.0395413	0.00571439	0.106627	0.0509537	0.035796	0.0500962	0.0592179	0.0174689	0.0380055	1.35048
OTU33	0.375703	0.0340654	1.24738	0.214979	0.296724	0.0988533	0.0780967	0.0307579	0.115495	0.538928	0.0340654	0.0515769	0.0485248	0.283141	0.231901
OTU29	0.228855	0.332639	0.0972726	0.0174779	0.130559	0.0417381	0.0800015	0.0225558	0.264959	0.0258526	0.332639	0.473744	0.147516	0.0361052	0.190977
OTU41	0.640793	0.0761462	0.0171657	0.0471904	0.447064	0.30974	0.0914303	0.153789	0.203815	0.02983	0.0761462	0.0802308	0.130047	0.0171025	0.426776
OTU55	0.0915419	0.106204	0.0400534	0.0891375	0.0771483	2.13084	0.0133336	0.00615157	0.0662398	0.0974446	0.106204	0.170013	0.0776398	0.448465	0.0604112
OTU27	0.0648422	0.112215	0.154492	0.242943	0.0870391	0.11423	0.297149	0.0164042	0.191926	0.16307	0.112215	0.191026	0.130047	0.267939	0.0701549
OTU34	0.0286068	0.0420808	0.0019073	0.0891375	0.0197816	0.430561	0.0914303	0.0881726	0.309119	0.023864	0.0420808	0.0878718	0.0368789	0.0190027	0.26503
OTU483	0.0247926	0.02605	0.257486	0.0122346	0.0178034	0.166952	0.019048	2.08333	0.0288738	0.200855	0.02605	0.0305641	0.0873447	0.0171025	0.0409237
OTU56	0.27844	0.0480923	0.0228877	0.00524338	0.437174	0.0197707	0.0171432	0.00410105	0.0628429	0.00397733	0.0480923	0.0745	0.0582298	0.00190027	0.038975
OTU37	0.00953562	0.18235	0.0267023	0.0104868	0.0138471	1.51575	0.0457152	0.11688	0.23099	0.00397733	0.18235	0.196756	0.188276	0.00380055	0.494982
OTU232	0.00190712	0.118227	0	0.00174779	0.00791264	0.00439348	0.0323816	0.914534	0.059446	0	0.118227	0.22732	0.0582298	0	0.543701
OTU74	0.0247926	0.0601154	0.00762922	0.0139823	0.0237379	0.628268	0.0019048	0.0225558	0.0152861	0.0775579	0.0601154	0.110795	0.0271739	0.0589085	0.229952
OTU57	0.0190712	0.0160308	0.043868	0.297125	0.0158253	0.0351478	0.0171432	0.00615157	0.0118892	0.280402	0.0160308	0.00382051	0.00970497	1.02045	0.03118
OTU73	0.00953562	0.0360693	1.05093	0.0646684	0.00989081	0.0724924	0.0133336	0.0266568	0.0339691	0.409665	0.0360693	0.0420256	0.0485248	0.062709	0.0116925
OTU757	0.00381425	0.0120231	0.0152584	0.00873897	0.00791264	0.0131804	0.0019048	0.00615157	0.00169846	0.155116	0.0120231	0.00382051	0.00194099	0.00570082	0.0136412
OTU80	0.00381425	0	0	0	0.00989081	0.00219674	0	0	0.00169846	0.00198866	0	0	0	0	0.00194875
Other	17.044	9.3219	7.99733	8.30027	16.2981	16.6139	7.77158	6.56578	9.59118	7.29442	9.3219	12.0079	9.04891	8.47712	13.384
